# Supplementary material for: Bos indicus Carcasses Suspended by the Pelvic Bone Require a Shorter Aging Time to Meet Consumer Expectations Regarding Meat Quality
Source: Foods. 2023 Feb 22;12(5):930. doi: 10.3390/foods12050930 (PMC10000897; doi:10.3390/foods12050930)
Supplement: Supplementary file 1 [file foods-12-00930-s001.zip]

Archive with 1 entries (1 files):
- foods-2159435-supplementary.pdf
